# Supplementary material for: Single Lead Epidural Spinal Cord Stimulation Targeted Trunk Control and Standing in Complete Paraplegia
Source: J Clin Med. 2022 Aug 30;11(17):5120. doi: 10.3390/jcm11175120 (PMC9457264; doi:10.3390/jcm11175120)
Supplement: Supplementary file 1 [file jcm-11-05120-s001.zip]

Archive with 5 entries (5 files):
- Suppl. Figure S1.pdf
- Video S1-Standing 15 days post-surgery.mp4
- Video S2-Standing 18 days post-surgery.mp4
- Video S3-Trunk Control with epidural stimulation off-strong.mp4
- Video S4- Trunk Control with epidural stimulation on.mp4
